# Supplementary material for: Digital Apps to Improve Mobility in Adults with Neurological Conditions: A Health App-Focused Systematic Review
Source: Healthcare (Basel). 2024 Apr 30;12(9):929. doi: 10.3390/healthcare12090929 (PMC11083333; doi:10.3390/healthcare12090929)
Supplement: Supplementary file 1 [file healthcare-12-00929-s001.zip]

Archive with 1 entries (1 files):
- healthcare-2962058-supplementary.pdf
